# Supplementary material for: The Klebsiella pneumoniae carbapenemase (KPC) β-Lactamase Has Evolved in Response to Ceftazidime Avibactam
Source: Antibiotics (Basel). 2023 Dec 31;13(1):40. doi: 10.3390/antibiotics13010040 (PMC10812414; doi:10.3390/antibiotics13010040)
Supplement: Supplementary file 1 [file antibiotics-13-00040-s001.zip]

Archive with 3 entries (3 files):
- Ambler_Protein_1.nexus
- Pars 1.pdf
- Pars 2.pdf
